# Supplementary material for: CARD8 SNP rs11672725 Identified as a Potential Genetic Variant for Adult-Onset Still’s Disease
Source: Life (Basel). 2021 Apr 23;11(5):382. doi: 10.3390/life11050382 (PMC8146669; doi:10.3390/life11050382)
Supplement: Supplementary file 1 [file life-11-00382-s001.zip]

Archive with 1 entries (1 files):
- life-1145898-supplementary.xlsx
