# Supplementary material for: CARD8 SNP rs11672725 Identified as a Potential Genetic Variant for Adult-Onset Still’s Disease
Source: Life (Basel). 2021 Apr 23;11(5):382. doi: 10.3390/life11050382 (PMC8146669; doi:10.3390/life11050382)
Supplement: Supplementary file 1 [file life-11-00382-s001.zip › life-1145898-supplementary.xlsx]

## Sheet: data-N194
Dx	sIL1	sIL18	type	type1	Gen3	Gen2	sCARD	sCASP1	CASP	IL1	IL18	CARD8	Cou3	Cour2	Score	rash	arthralgia	throat	ln	ls	arthritis	leucytos	hepatiti
1	159.64	675.62	CC	3	1	1	28943.3	50.64	1.36	0.09	0.54	0.76	2	1	4	0	1	0	0	0	1	0	0
1	0.22	22554.1	CC	3	1	1	5584	394.03	1.03	3.76	0.92	2.25	1	1	5	1	1	1	1	0	0	1	1
1	0.45	242.61	CC	3	1	1	22551.2	71.98	1.59	0.09	1.07	11.49	1	1	4	1	1	1	0	0	1	1	1
1	0.7	22554.1	CC	3	1	1	19799.2	57.43	1.57	0.34	0.53	9.05	1	1	5	1	0	0	1	0	0	0	1
1	0.74	1748.58	CC	3	1	1	6814.61	75.73					1	1	6	1	1	0	0	0	0	1	0
1	0.86	5682.94	CC	3	1	1	6497.01	103.43	0.02	0	0.01	0.01	1	1	5	1	1	1	0	0	0	0	0
1	1.01	2330.52	CC	3	1	1	4753.66	227.6					1	1	4	1	1	1	1	0	1	1	0
1	1.01	9576.76	CC	3	1	1	8740.04	108.37					1	1	6	1	1	1	0	0	0	1	0
1	1.03	1234.8	CC	3	1	1	6634.26	581.89					1	1	5	1	1	0	1	1	0	1	1
1	1.36	367.59	CC	3	1	1	6720.27	150.05					1	1	4	1	1	0	1	0	0	0	0
1	1.41	7993.63	CC	3	1	1	12976.9	151.79					1	1	5	1	1	1	1	0	0	1	1
1	2.37	12168.2	CC	3	1	1	7258.41	137.77					1	1	7	1	1	1	1	0	0	1	1
1	2.4	1609.3	CC	3	1	1	19723	72.56	1.21	0.03	0.59	20.49	1	1	4	1	1	1	1	0	0	1	0
1	2.67	8965.64	CC	3	1	1	5396.98	321.56	1.06	12.68	0.45	0.71	1	1	4	1	0	1	0	0	0	0	1
1	3.52	338.52	CC	3	1	1	4810.79	105.8	1.32	0.1	1.71	18.5	1	1	5	1	1	0	0	0	0	1	0
1	4.04	45147.8	CC	3	1	1	40992.7	201.18					1	1	7	1	0	1	0	0	0	1	1
1	8.03	16134.5	CC	3	1	1	7384.78	141.65					1	1	6	1	1	1	0	0	1	1	0
1	53.28	2544.18	CC	3	1	1	5524.54	23.35	4.38	1.92	39.77	956.03	1	1	5	1	1	1	1	0	0	1	0
1	81.91	472.13	CC	3	1	1	9671.16	60.27	1.58	3.85	0.96	9.01	1	1	5	1	0	1	0	0	0	1	1
1	83.47	589.79	CC	3	1	1	18112.2	54.59	1.46	0.2	0.45	22.2	1	1	5	1	1	1	1	0	0	1	0
1			CC	3	1	1							1	1	3	1	1	0	0	0	0	1	0
1			CC	3	1	1							1	1	3	0	1	1	0	0	0	1	0
1	0.05	22554.1	CC	3	1	1	10599	410.75	2.51	102.45	0.69	48.87	2	1	7	1	1	1	0	0	0	1	1
1	0.77	88.22	CC	3	1	1	6270.33	72.27					2	1	4	1	1	1	0	0	1	1	1
1	0.79	492.57	CC	3	1	1	4859.18	362.01					2	1	6	1	1	1	1	0	1	1	0
1	1.42	12023.5	CC	3	1	1	9900.03	94.91	0.02	0.01	0.03	0.01	2	1	6	1	1	1	0	0	0	0	0
1	1.47	2682.7	CC	3	1	1	22598.2	235.4	0.83	0.1	0.29	0.87	2	1	6	1	1	1	0	0	0	1	0
1	1.52	22554.1	CC	3	1	1	6799.91	230.94	0.35	0.02	0.89	2.45	2	1	6	1	1	1	0	0	1	1	0
1	1.61	301.42	CC	3	1	1	5590	121.27					2	1	4	0	1	1	1	0	0	1	0
1	1.7	11435.4	CC	3	1	1	39710.8	117.68	35.21	15.29	32.51	21.42	2	1	5	1	1	0	1	0	1	1	0
1	1.87	542.07	CC	3	1	1	5644.43	208.28	0.02	0	0.05	0.01	2	1	4	1	0	1	1	0	0	1	0
1	3.01	1082.82	CC	3	1	1	5644.43	381.18	220.42	129.53	1137.11	463.88	2	1	5	0	1	1	0	0	1	1	0
1	3.31	31404.7	CC	3	1	1	11323.2	283.65	1.34	3.23	2.56	5.31	2	1	5	1	1	1	0	1	0	1	1
1	3.92	25319	CC	3	1	1	2177.61	1137.05	0.01	0	0	0	2	1	6	1	1	1	0	0	1	1	1
1	5.72	26861.8	CC	3	1	1	12318.8	400.19	468.98	5.66	427.24	253.97	2	1	6	1	1	1	1	0	0	1	1
1	5.96	14657.3	CC	3	1	1	3474.98	251.69					2	1	5	1	0	1	1	0	1	1	0
1	7.03	6278.75	CC	3	1	1	5029.23	598.36	0.12	0.04	0.8	0.21	2	1	6	1	0	1	1	1	0	1	0
1	11.34	12433.9	CC	3	1	1	19723	145.46	1.48	3.95	6.61	4.44	2	1	5	1	1	1	0	1	1	0	0
1	21.46	764.59	CC	3	1	1	16723.6	210.2	0.01	0.01	0.02	0.01	2	1	5	1	0	1	0	0	0	1	0
1	46.18	22554.1	CC	3	1	1	24448.5	788.06	0.46	0.05	0.4	11.73	2	1	5	1	1	0	1	0	0	1	0
1	63.83	9283.61	CC	3	1	1	32677.4	87.72	2.15	3.34	6.24	85.86	2	1	6	1	1	1	0	0	1	1	1
1	88.85	1116.85	CC	3	1	1	21382.5	83.53	1.13	3.68	2.22	2.27	2	1	5	1	1	0	1	0	0	1	0
1	120.93	1391.98	CC	3	1	1	14634.1	74.86	0.78	0.5	0.79	0.33	2	1	6	0	1	1	0	0	0	1	0
1	5.27	61190	CC	3	1	1	20015.1	512.58	0.45	0	0.27	0.16	3	1	8	1	1	1	1	0	1	1	1
1	0.27	201.83	CC	3	1	1	33972.8	30.26	0.84	0.17	0.66	0.7	3	2	4	1	1	1	0	0	1	1	0
1	0.69	566.09	CC	3	1	1	4953.14	18.98	1	0.56	0.46	12.15	3	2	5	1	1	1	1	0	1	1	0
1	0.72	576.41	CC	3	1	1	12478.2	42.13	2.33	0.31	5.36	11.06	3	2	5	1	1	0	0	0	1	1	0
1	0.79	404.02	CC	3	1	1	10450.2	123.46					3	2	4	1	1	1	0	0	1	1	0
1	0.94	286.72	CC	3	1	1	4988.43	110.24					3	2	4	1	1	1	0	0	1	0	0
1	1.97	1547.49	CC	3	1	1	39818.6	80.48	2.46	8.96	1.28	4.25	3	2	5	1	1	1	0	0	1	1	1
1	2.43	200.24	CC	3	1	1	19702.5	69.69					3	2	6	1	1	1	0	0	1	1	1
1	3.91	411.7	CC	3	1	1	20546.8	90.52	1.12	34.28	0.81	0.39	3	2	4	1	1	0	0	0	1	1	0
1	4.83	203.72	CC	3	1	1	9292.95	31.12	0.65	0.71	0.74	0.66	3	2	3	1	0	1	0	0	1	0	0
1	0.97	228.34	CT	2	2	2	9535.38	19.65	0.18	0.08	0.09	0.09	1	1	5	0	1	1	1	0	0	0	0
1	1.095	1459.92	CT	2	2	2	24184.9	78.41	0.94	0.15	0.42	0.63	1	1	4	1	0	1	0	0	0	1	0
1	4.61	2251.27	CT	2	2	2	4903.35	291.29	0.42	0.02	0.42	0.24	1	1	4	1	1	1	0	0	0	1	0
1	2.28	351.91	CT	2	2	2	37630.7	63.68	1.77	13.62	1.36	7.03	2	1	5	0	1	1	1	1	0	0	0
1	2.4	609.3	CT	2	2	2	22411.3	72.56	1.38	0.19	0.69	0.52	3	2	8	1	1	1	0	0	1	1	0
1	4.47	464.95	CT	2	2	2	4933.13	234.1	209.15	466.5	606.1	37.81	3	2	7	1	1	1	1	0	1	1	0
1	1.26	1531.63	CT	2	2	2	24184.9	134.07	1.22	0.25	0.73	17.23	3	2	6	1	1	1	0	0	1	1	0
1	1.34	433.76	CT	2	2	2	4782.1	83.24	1.19	9.22	1.44	17.56	3	2	4	0	0	1	0	0	1	0	0
1	1.79	1070.83	CT	2	2	2	51939	41.11	409.58	4.95	138.59	344.31	3	2	5	1	1	1	0	0	1	1	0
1	1.98	1569.57	CT	2	2	2	28465	42.81	3.77	43.87	0.81	4.6	3	2	6	0	1	1	1	0	1	1	1
1	2.39	521.98	CT	2	2	2	5876.66	76.3					3	2	5	0	1	1	1	0	1	1	0
1	0.58	3691.18	TT	1	3	2	10993.7	36.98					3	2	7	1	1	1	1	1	1	1	1
1	2.4	213.15	TT	1	3	2	19202.2	44	1.66	1.37	1.16	6.92	3	2	5	1	1	1	0	0	1	1	0
2	6.98	224.69	CC	3	1	1	32930.2	44.46	2.19	0.09	1.16	0
2	1.75	215.41	CC	3	1	1	11112.8	47.26	1.36	0.11	0.19	0.02
2	1.67	226.81	CC	3	1	1	11326.5	134.82	0.04	0.1	0.34	0.14
2	2.93	294.64	CC	3	1	1	13257.8	49.8	1.64	0.03	0.47	0.18
2	1.55	309.28	CC	3	1	1	9046.28	80.35	0.14	0.15	0.4	0.22
2	0	179.08	CC	3	1	1	17892.2	104.43	0.56	0.53	1.5	0.33
2			CC	3	1	1			1.1	0.27	0.48	0.34
2	0	203.12	CC	3	1	1	12045.2	160.91	0.79	0.31	2.16	0.38
2	4.49	205.5	CC	3	1	1	68320.3	178.87	0.77	1.88	0.6	0.44
2	0	170.2	CC	3	1	1	15926.6	136.2	1.23	4.88	1.81	0.45
2	0	331.43	CC	3	1	1	9628.46	198.77	1.12	1.06	0.59	0.47
2	0	73.63	CC	3	1	1	10820.1	94.16	0.46	0.48	2.01	0.49
2	0	152.48	CC	3	1	1	10458.1	80.37	0.51	1.77	0.45	0.5
2	0	93.09	CC	3	1	1	10129.2	49.88	0.73	0.6	1.58	0.51
2	0	122.23	CC	3	1	1	11696.5	81.33	0.61	2.48	0.6	0.54
2	1.45	93.09	CC	3	1	1	9337.37	132.35	0.92	3.94	2.01	0.59
2	0	214.76	CC	3	1	1	22318.8	368.19	0.71	1.85	0.43	0.61
2	0	40.86	CC	3	1	1	9216.63	48.28	0.74	1.81	0.51	0.61
2	14.58	171.41	CC	3	1	1	9671.14	103.47	0.81	4.96	1.7	0.62
2	2.97	128.99	CC	3	1	1	12306.8	85.5	0.77	7.76	0.88	0.68
2			CC	3	1	1			1.34	0.01	0.7	0.7
2	0	125.7	CC	3	1	1	9405.48	127.53	2.86	0.14	0.89	0.72
2	0	137.02	CC	3	1	1	23721.4	76.2	0.83	2.63	1.63	0.73
2	0.84	81.91	CC	3	1	1	26129.3	185.29	0.72	0.51	0.79	0.78
2	51.24	181.9	CC	3	1	1	49127.4	155.57	1	1.81	0.83	0.78
2	0	178	CC	3	1	1	9571.98	118.87	1.12	0.24	0.9	0.8
2	25.26	60.38	CC	3	1	1	10956.4	118.87	1.02	0.2	1.75	0.85
2	1.14	72.01	CC	3	1	1	27163.6	78.9	0.54	6.81	1.31	0.89
2	0	69.3	CC	3	1	1	13166.9	93.2	0.97	6.91	0.92	0.9
2	1.02	91.82	CC	3	1	1	17105.1	168.61	0.85	0.09	0.77	0.91
2	0	104.04	CC	3	1	1	36570.2	60.79	0.79	0.39	0.84	0.93
2	1.29	261.69	CC	3	1	1	12266	172.29	0.58	1.31	2.79	0.99
2	0	251.32	CC	3	1	1	16361.3	145.18	0.85	0.88	0.56	1.01
2	0.69	157.82	CC	3	1	1	17794.8	130.1	1.01	0.65	1.18	1.01
2	0	101.85	CC	3	1	1	15632	127.53	0.76	0.22	0.69	1.02
2	2.46	214.56	CC	3	1	1	9529.94	194.6	0.71	5.68	0.82	1.02
2	0	280.01	CC	3	1	1	18056.5	111.81	2.03	46.23	1.39	1.02
2	0.96	113.71	CC	3	1	1	19312	89.67	0.9	0.34	0.76	1.04
2	0	181.3	CC	3	1	1	23620.3	245.94	1.23	4.45	1.41	1.05
2	0.75	332.21	CC	3	1	1	25379.4	176.63	0.93	0.1	0.61	1.11
2	0	126	CC	3	1	1	10686.4	136.2	1.05	0.71	1.55	1.13
2	1.36	208.45	CC	3	1	1	12205.2	70.74	1.01	8.07	0.73	1.14
2	0.57	171.94	CC	3	1	1	20628	194.6	0.94	0.42	0.77	1.16
2	1.45	144.89	CC	3	1	1	15932.4	40.26	1.39	0.38	1.35	1.2
2	12.49	86.53	CC	3	1	1	16542.6	70.42	1.27	0.38	1.69	1.2
2	1.84	297.18	CC	3	1	1	6164.84	126.67	0.82	3.27	1.24	1.36
2	1.64	119.4	CC	3	1	1	24989.5	106.36	0.94	0.2	0.69	1.41
2	1.26	147.75	CC	3	1	1	12430.4	61.97	1.07	3.12	0.88	1.41
2	1.29	123.7	CC	3	1	1	17070.9	77.74	0.93	2.93	0.88	1.45
2	0	314.05	CC	3	1	1	10736.2	217.38	0.79	0.35	0.91	1.48
2			CC	3	1	1			3.88	0.14	1.03	1.49
2	0	144.89	CC	3	1	1	12266	59.19	0.73	0.79	1.86	1.51
2	1.45	121.7	CC	3	1	1	10221.6	67.53	1.05	17.96	1.21	1.53
2	1.33	139.72	CC	3	1	1	21000	33.2	1.15	4.1	1.98	1.59
2	0	134.81	CC	3	1	1	16456.4	152.24	1.73	0.77	1.18	1.72
2	9.83	97.71	CC	3	1	1	9757.36	76.52	2.36	0.35	1.95	1.74
2	0	88.72	CC	3	1	1	9963.05	124.65	1.37	0.58	3.13	1.8
2	1.45	149.77	CC	3	1	1	11772.7	71.12	1.03	7.2	0.78	1.95
2	4.36	115.71	CC	3	1	1	12726	97.55	0.98	4.03	1.09	2.05
2	1.33	111.72	CC	3	1	1	11927.3	59.13	1.12	7.71	1.41	2.14
2	0	102.14	CC	3	1	1	11849.6	104.75	0.98	0.47	1.76	2.14
2	1.33	184.08	CC	3	1	1	16424	43.9	1.57	5.89	7.76	2.29
2	0	56.04	CC	3	1	1	10410.2	57.59	1.69	1.88	1.74	2.32
2	1.28	80.88	CC	3	1	1	25663.8	36.0734	1.33	11.14	1.46	2.37
2	3.8	135.71	CC	3	1	1	9757.36	79.48	1.01	2.33	1.03	2.38
2	1.83	180.03	CC	3	1	1	29577.4	67.97	1.51	14.8	1.69	2.45
2	22.28	181.3	CC	3	1	1	8893.17	96.73	2.39	2.11	1.72	2.59
2	1.61	109.72	CC	3	1	1	12726	59.13	1.61	5.88	1.31	2.63
2	1.64	145.75	CC	3	1	1	11095.2	49.8	3.23	3.18	16.62	2.68
2	2.91	173.96	CC	3	1	1	12045.2	186.39	1.13	5.13	1.18	3.18
2	1.14	115.71	CC	3	1	1	10636.8	60.55	1.72	9.28	1.59	3.5
2	3.12	119.7	CC	3	1	1	10604	57.43	0.43	3.34	0.74	3.64
2	0.76	69.72	CC	3	1	1	25779	25.1091	1.24	10.06	1.49	3.69
2			CC	3	1	1			2.24	5.66	1.12	4.02
2	0	123.8	CC	3	1	1	18189.6	193.31	0.97	0.04	0.52	5.17
2	0	97.47	CC	3	1	1	19875.9	179.19	0.59	0.53	0.65	5.49
2	0	77.98	CC	3	1	1	13750.7	59.19
2	0	104.35	CC	3	1	1	19572	49.24
2	2.36	205.85	CC	3	1	1	25663.8	71.7
2	1.36	210.48	CC	3	1	1	13465.7	94.32
2	0.87	210.48	CC	3	1	1	22411.3	207.11
2	59.25	228.19	CC	3	1	1	11509.3	153.85
2	1.7	385.99	CT	2	2	2	25554.2	61.97	0	0.09	0.01	0.03
2	15.28	75.62	CT	2	2	2	20587.3	303.69	1.51	100.3	1.09	0.35
2	0.69	93.81	CT	2	2	2	24662.7	56.62	0.66	106.33	0.95	0.41
2	0	161.33	CT	2	2	2	15579.3	285.4	1.24	1.78	0.6	0.42
2	0	64.98	CT	2	2	2	12368.3	51.81	1.3	0.22	0.43	0.43
2	0	140.33	CT	2	2	2	12472	203.9	1.06	3.14	0.87	0.46
2	0	216.99	CT	2	2	2	13349.6	117.68	0.74	2.33	0.73	0.49
2	1.58	121.7	CT	2	2	2	14608.6	113.51	0.53	0.36	0.49	0.55
2	9.83	198.29	CT	2	2	2	12683.1	103.47	1.16	0.14	0.5	0.59
2	0.93	149.77	CT	2	2	2	15632	188.5	1.03	0.6	1.13	0.6
2	2.211	181.9	CT	2	2	2	14477.5	78.9	0.64	1.94	0.51	0.65
2	0	154.69	CT	2	2	2	9742.91	172.14	1.36	0.24	0.87	0.72
2	0	167.92	CT	2	2	2	12877.8	106.04	1.02	5.56	1.37	0.72
2	0	144.89	CT	2	2	2	12965.7	93.52	1.68	0.78	0.92	0.74
2			CT	2	2	2			0.75	231.28	1.86	0.81
2	4.55	184.08	CT	2	2	2	21643.7	79.19	0.87	2.09	1.22	0.82
2	0	141.43	CT	2	2	2	17196.7	195.56	0.63	3.37	0.67	0.9
2	5.25	69.09	CT	2	2	2	19474.2	47	1.29	1.74	1.33	0.93
2	0	67.14	CT	2	2	2	10853.9	33.84	0.88	0.31	0.93	0.99
2			CT	2	2	2			1.62	0.45	2.71	1.01
2	32.2	320.89	CT	2	2	2	17892.2	302.41	2.32	62.69	1.1	1.19
2	0	145.85	CT	2	2	2	19348.8	91.92	1.33	0.89	0.71	1.27
2			CT	2	2	2			1.31	4.62	0.67	1.41
2	1.02	111.72	CT	2	2	2	12790.7	92.56	1.18	1.15	4.02	1.42
2	2.49	351.91	CT	2	2	2	25099.9	91.39	2.02	0.11	0.58	1.45
2	5.85	159.83	CT	2	2	2	20226.7	254.6	0.79	0.37	0.86	1.58
2	0.99	151.78	CT	2	2	2	23620.3	167.96	2.41	0.48	1.49	1.6
2	0.93	129.7	CT	2	2	2	19875.9	123.68	1.04	1.27	0.52	1.77
2	1.33	157.82	CT	2	2	2	20466.2	38.03	1.78	5.07	6.29	2.09
2	1.29	95.79	CT	2	2	2	12409.6	120.97	1.11	4.65	0.87	2.15
2	0	77.98	CT	2	2	2	11602.4	74.59	14.05	3.07	9.76	2.91
2	0	139.22	CT	2	2	2	16399.3	153.2	0.67	0.07	0.49	7.12
2	1.02	137.72	CT	2	2	2	24132.7	137.8	67.97	4.94	82.8	15.05
2	2.07	142.97	CT	2	2	2	11095.2	39.98	2.82	0.11	0.97	19.62
2	0	99.66	CT	2	2	2	15193.1	153.2	0.72	1.49	0.5	39.88
2	0	122.81	CT	2	2	2	11490.8	97.69
2	0.63	145.75	CT	2	2	2	16427.8	147.11
2	0.87	167.9	CT	2	2	2	34331.8	134.91
2	0.35	133.92	TT	1	3	2	10129.2	26.67	1.42	0.1	0.45	0.07
2	0	95.28	TT	1	3	2	15764.8	226.04	0.55	1.96	0.79	0.43
2	0	95.28	TT	1	3	2	10159.9	64.32	0.73	4.88	0.75	0.63
2	37.93	93.09	TT	1	3	2	13964.1	130.42	0.74	1.03	0.79	0.69
2	0.87	117.7	TT	1	3	2	21339.5	98.98	0.94	0.21	0.6	0.85
2	0.96	234.92	TT	1	3	2	19572	204.22	1.04	1.09	1.16	1.19
2	1.14	155.8	TT	1	3	2	21865.1	187.86	2.26	2.02	1.79	1.98
2	0	122.23	TT	1	3	2	11399.1	72.67
